# Supplementary material for: The Mutation of Conservative Asp268 Residue in the Peptidoglycan-Associated Domain of the OmpA Protein Affects Multiple Acinetobacter baumannii Virulence Characteristics
Source: Molecules. 2019 May 22;24(10):1972. doi: 10.3390/molecules24101972 (PMC6572160; doi:10.3390/molecules24101972)
Supplement: Supplementary file 1 [file molecules-24-01972-s001.zip]

Archive with 2 entries (2 files):
- Supplementary/Figure_S1.pdf
- Supplementary/Table_S1.pdf
